# Supplementary material for: lncRNA EGOT Is the Marker of HPV Infection and a Prognostic Factor for HNSCC Patients
Source: Biomedicines. 2025 Mar 26;13(4):798. doi: 10.3390/biomedicines13040798 (PMC12025276; doi:10.3390/biomedicines13040798)
Supplement: Supplementary file 1 [file biomedicines-13-00798-s001.zip]

Archive with 1 entries (1 files):
- biomedicines-3457830-supplementary.pdf
